# Supplementary material for: Pattern separation and pattern completion: Behaviorally separable processes?
Source: Mem Cognit. 2020 Jul 29;49(1):193–205. doi: 10.3758/s13421-020-01072-y (PMC7819938; doi:10.3758/s13421-020-01072-y)
Supplement: Supplementary file 1 — (CSV 1 kb) [file 13421_2020_1072_MOESM1_ESM.csv]

Source	Statistic	df1	df2	Test.Comparison	Value	Reported.Comparison	Reported.P.Value	Computed	Raw	Error	DecisionError	OneTail	OneTailedInTxt	APAfactor
PSPC_ms_revised_2	t	NA	83	=	20.98	<	0.001	6.25E-35	t(83)= 20.98, p< .001	FALSE	FALSE	FALSE	FALSE	0.63
PSPC_ms_revised_2	t	NA	82	=	-0.62	=	0.54	0.536976952	t(82)= -0.62, p= .54	FALSE	FALSE	FALSE	FALSE	0.63
PSPC_ms_revised_2	t	NA	82	=	-0.41	=	0.69	0.682875145	t(82)= -0.41, p= .69	FALSE	FALSE	FALSE	FALSE	0.63
PSPC_ms_revised_2	r	NA	82	=	0.25	=	0.02	0.021818988	r(82)= 0.25, p= .02	FALSE	FALSE	FALSE	FALSE	0.63
PSPC_ms_revised_2	F	4	83	=	75.56	<	0.001	7.24E-27	F(4, 83)= 75.56, p<.001	FALSE	FALSE	FALSE	FALSE	0.63
PSPC_ms_revised_2	t	NA	83	=	18.21	<	0.001	9.96E-31	t(83)= 18.21, p< .001	FALSE	FALSE	FALSE	FALSE	0.63
PSPC_ms_revised_2	t	NA	82	=	0.44	=	0.66	0.661094686	t(82)= 0.44, p= .66	FALSE	FALSE	FALSE	FALSE	0.63
PSPC_ms_revised_2	t	NA	82	=	1.14	=	0.26	0.257605251	t(82)= 1.14, p= .26	FALSE	FALSE	FALSE	FALSE	0.63
PSPC_ms_revised_2	r	NA	82	=	0.18	=	0.1	0.101334086	r(82)= 0.18, p= .10	FALSE	FALSE	FALSE	FALSE	0.63
PSPC_ms_revised_2	t	NA	83	=	12.35	<	0.001	1.72E-20	t(83)= 12.35, p< .001	FALSE	FALSE	FALSE	FALSE	0.63
PSPC_ms_revised_2	F	2	166	=	1.21	=	0.3	0.300813468	F(2, 166)= 1.21, p= 0.30	FALSE	FALSE	FALSE	FALSE	0.63
PSPC_ms_revised_2	r	NA	81	=	0.12	=	0.28	0.279882873	r(81)= .12, p= .28	FALSE	FALSE	FALSE	FALSE	0.63
PSPC_ms_revised_2	r	NA	81	=	0.14	=	0.2	0.206824719	r(81)= .14, p= 0.20	FALSE	FALSE	FALSE	FALSE	0.63
PSPC_ms_revised_2	r	NA	81	=	0.08	=	0.45	0.47218103	r(81)= .08, p= 0.45	FALSE	FALSE	FALSE	FALSE	0.63
PSPC_ms_revised_2	r	NA	81	=	-0.02	=	0.89	0.857573946	r(81)= -0.02, p= .89	FALSE	FALSE	FALSE	FALSE	0.63
PSPC_ms_revised_2	r	NA	81	=	0.51	<	0.001	8.44E-07	r(81)= .51, p< .001	FALSE	FALSE	FALSE	FALSE	0.63
PSPC_ms_revised_2	Z	NA	NA	=	2.79	<	0.01	0.005270804	Z= 2.79, p< 0.01	FALSE	FALSE	FALSE	FALSE	0.63
